# Supplementary material for: OGDA: a comprehensive organelle genome database for algae
Source: Database (Oxford). 2020 Nov 28;2020:baaa097. doi: 10.1093/database/baaa097 (PMC7698662; doi:10.1093/database/baaa097)
Supplement: baaa097_Supp [file baaa097_supp.zip]

Archive with 1 entries (1 files):
- supplementary_data_v2.docx
